# Supplementary material for: Selective Colorimetric Determination of Phenylephrine Using a Prussian Blue Nanoparticle-Modified Paper-Based Sensor
Source: Biosensors (Basel). 2026 Jun 16;16(6):339. doi: 10.3390/bios16060339 (PMC13297358; doi:10.3390/bios16060339)
Supplement: Supplementary file 1 [file biosensors-16-00339-s001.zip]

Archive with 1 entries (1 files):
- biosensors-4325498-supplementary.pdf
